# Supplementary material for: Pulmonary Arteriovenous Pressure Gradient and Time-Averaged Mean Velocity of Small Pulmonary Arteries Can Serve as Sensitive Biomarkers in the Diagnosis of Pulmonary Arterial Hypertension: A Preclinical Study by 4D-Flow MRI
Source: Diagnostics (Basel). 2021 Dec 28;12(1):58. doi: 10.3390/diagnostics12010058 (PMC8774481; doi:10.3390/diagnostics12010058)
Supplement: Supplementary file 1 [file diagnostics-12-00058-s001.zip]

Archive with 1 entries (1 files):
- diagnostics-1488265-supplementary.mp4
